# Supplementary material for: Font effects on reading parameters: comparing Radner Reading Charts printed in Helvetica and Times Roman
Source: Graefes Arch Clin Exp Ophthalmol. 2022 Apr 26;260(10):3387–94. doi: 10.1007/s00417-022-05665-y (PMC9477910; doi:10.1007/s00417-022-05665-y)
Supplement: Supplementary file 1 — Supplementary file1 (XLSX 17 KB) [file 417_2022_5665_MOESM1_ESM.xlsx]

## Sheet: Tabelle1
Person	age	gender			reading acuity	reading acuity	reading acuity	reading acuity		Score	Score	Score	Score			Reading	Serifen LT1																Serif LT2															Sans LT1
		0 = male			Serif LT1	Serif LT2	Sans LT1	Sans LT2		Serif LT1	Serif LT2	Sans LT1	Sans LT2			Times		0.9	0.8	0.7	0.6	0.5	0.4	0.3	0.2	0.1	0	-0.1	-0.2					0.9	0.8	0.7	0.6	0.5	0.4	0.3	0.2	0.1	0	-0.1	-0.2				0.9
		1 = female
1	47	0			-0.1			-0.1		-0.085			-0.075					5.78	5.75	5.94	5.9	5.85	8.59	5.91	6.12	6.19	6.22	12.1
2	22	0				-0.2	-0.2				-0.2	-0.175																						3.53	3.78	3.66	3.87	3.75	3.53	3.85	4.44	4.65	4.3	5.29	12.62				3.31
3	41	0				0.1	0.1				0.135	0.135																						3.5	3	2.75	2.91	3.5	2.94	3.5	4.03	5.83	10.3						2.97
4	58	1			-0.1			-0.1		-0.09			-0.09					3.9	3.53	3.54	3.87	3.97	4.18	4.07	3.59	3.9	4.12	7
5	32	1			-0.2			-0.2		-0.2			-0.2					5.85	4.56	4.37	4.6	4.69	4.72	4.87	4.62	4.65	5.06	7.12	7.56
6	49	0				-0.1	-0.1				-0.08	-0.08																						5.69	5.37	5.53	6.4	5.88	5.59	5.28	6.19	6.53	6.65	9.06					5.94
7	51	1			-0.1			-0.1		-0.095			-0.085					3.55	3.75	3.69	4.22	3.9	3.9	3.97	4	4.63	4.53	7.5
8	26	1				-0.1	-0.1				-0.08	-0.1																						3.75	3.6	3.25	3.22	3.87	3.4	3.4	3.44	5.13	3.75	7.34					3.53
9	32	1			-0.2			-0.2		-0.2			-0.2					5.85	4.56	4.37	4.6	4.69	4.72	4.87	4.62	4.65	5.06	7.12	7.56
10	48	1				-0.2	-0.2				-0.19	-0.165																						3.91	4.28	3.99	4.15	4.26	3.97	4.28	3.87	4.13	5.13	8.28	11.72				4.21
11	53	0			0			0		0.01			0					3.66	3.53	3.53	3.6	3.34	3.88	3.56	3.66	4.22	8.22
12	31	0				-0.2	-0.2				-0.2	-0.2																						4.18	4.19	4.75	4.87	5.19	5.06	5.25	4.59	5	5.97	7.5	9.7				4.44
13	50	1				-0.1	-0.1				-0.1	-0.1																						3.31	4.16	5.53	3.75	3.81	3.53	4.81	4.37	5.46	7.44	8.12					3.4
14	57	0			-0.1			-0.1		-0.055			-0.055					4.06	4.12	4.28	4.07	4.44	4.35	4.22	3.94	4.28	6.03	14.97
15	21	1			-0.2			-0.2		-0.165			-0.16					3.87	4	4.03	4.35	4.03	4.47	4.5	4.34	4.97	4.9	5.41	8.15
16	57	1				-0.1	-0.1				-0.09	-0.09																						4.28	4.57	3.65	4.03	3.03	4	4.6	4.94	4.84	5.57	8.9					3.94
17	39	1			0			0		0.01			0					3.5	3.78	3.62	3.47	4.06	3.85	4.69	5.19	9.19	11
18	27	1				-0.2	-0.2				-0.165	-0.175																						3.56	3.56	3.64	3.47	3.73	3.25	3.38	3.37	3.65	4.41	8.28	13.78				3.57
19	58	0			-0.1			-0.1		-0.09			-0.085					4.69	4.31	4.34	4.59	5	4.59	4.97	4.38	5.16	6.62	13.18
20	24	1				-0.1	-0.1				-0.1	-0.1																						4.03	4.12	3.47	3.69	3.87	3.34	4	3.72	3.56	4.47	6.44					4.03
21	28	0			-0.2			-0.2		-0.2			-0.2					4.31	4.25	4.16	4.44	4.57	4.44	4.59	5.06	4.72	4.78	4.09	5.09
22	47	1				-0.1	-0.1				-0.06	-0.08																						3.88	5.19	4.19	4.12	5	4.25	4.21	4.29	4.5	5.16	10.5					4.35
23	59	0				-0.1	-0.1				-0.1	-0.1																						4.12	4.41	3.88	4.15	4.15	3.78	3.78	4.07	4	4.41	9.9					4
24	46	0			0			0		0			0					3.72	3.75	3.53	3.69	3.79	3.91	4.13	5.72	5.57	11.87
25	52	1				-0.2	-0.2				-0.16	-0.165																						4.31	4.38	4.47	4.5	4.35	4.4	4.62	5.22	4.81	5.41	6.97	10.4				4.01
26	37	1			-0.2			-0.2		-0.2			-0.2					3.82	3.84	3.94	4	3.78	3.97	4.28	4.03	3.94	5.17	8.41	18.66
27	54	0				-0.1	-0.1				-0.09	-0.085																						4.34	4.34	4.24	4.22	4.93	4.75	4.25	4.15	4.85	5.16	7.78					4.82
28	50	1				-0.2	-0.2				-0.155	-0.155																						3.97	4.4	3.96	3.66	4.06	4.01	4.15	4.97	4.25	4.5	10.4	9				4.72
29	51	0			-0.2			-0.2		-0.195			-0.2					4.56	5.07	4.41	4.44	4.57	4.63	5.03	4.5	5	4.87	5.72	8.56
30	18	0				-0.2	-0.2				-0.2	-0.195																						3.97	3.53	3.47	3.78	3.93	4.06	3.97	3.85	5.16	4.94	6.34	11.91				4.06
31	50	0			-0.2			-0.2		-0.18			-0.165					3.72	3.69	3.69	3.78	3.47	3.69	3.72	3.56	3.63	3.81	4.82	11.82
32	43	1				-0.1	-0.1				-0.055	-0.065																						5.25	4.69	4.34	4.83	5.47	4.97	5.16	5.59	5.69	8.28	15.4					5.41
33	33	1			-0.1			-0.1		-0.09			-0.065					3.57	4.06	4.06	4.32	4	4.44	4.34	4.31	4.13	6.1	8.28
34	46	1				-0.1	-0.1				-0.1	-0.065																						3.93	3.88	3.66	3.96	3.9	5	3.93	3.93	4.12	4.44	6.25					3.87
35	55	0			-0.1			-0.1		-0.1			-0.1					4.69	4.16	4.06	4.5	3.85	4.38	4.34	5.96	4.41	6.31	8.22
36	31	0				-0.2	-0.2				-0.165	-0.2																						4.03	4	3.72	3.94	3.6	3.97	4.31	3.63	3.91	4.31	5.25	8.75				4.44
37	26	0			-0.1			-0.1		-0.075			-0.1					3.98	3.78	3.95	3.87	3.78	4.11	3.77	3.68	4.03	7.15	12.68
38	45	1			-0.1			-0.1		-0.1			-0.08					5.12	4.65	4.32	4.44	4.13	4.76	4.55	4.9	4.82	8.17	14.77
39	33	1			-0.2			-0.2		-0.155			-0.185					4.19	3.74	3.72	3.66	3.58	3.58	4.06	3.21	3.29	6.87	10.84
40	58	0				0	0				0	0																						5.82	5.24	5.02	5.34	5.67	5.44	5.9	5.82	6.14	17.38						5.99
[truncated: 23 more columns]
